# Supplementary material for: Genomic Diversity of the Retinta Breed Derived from Two Ancestral Bovine Lineages
Source: Vet Sci. 2024 May 30;11(6):247. doi: 10.3390/vetsci11060247 (PMC11209511; doi:10.3390/vetsci11060247)
Supplement: Supplementary file 1 [file vetsci-11-00247-s001.zip]

Archive with 1 entries (1 files):
- vetsci-2997713-supplementary.pdf
